# Supplementary material for: Reduced Type 2 Innate Lymphocyte Cell Frequencies in Patent Wuchereria bancrofti-Infected Individuals
Source: Pathogens. 2023 Apr 30;12(5):665. doi: 10.3390/pathogens12050665 (PMC10223000; doi:10.3390/pathogens12050665)
Supplement: Supplementary file 1 [file pathogens-12-00665-s001.zip]

Archive with 1 entries (1 files):
- pathogens-2234592-supplementary.pdf
